# Supplementary material for: Knowing Is Not Enough: A Mixed-Methods Study of Antimicrobial Resistance Knowledge, Attitudes, and Practises Among Maasai Pastoralists
Source: Front Vet Sci. 2021 Mar 22;8:645851. doi: 10.3389/fvets.2021.645851 (PMC8023390; doi:10.3389/fvets.2021.645851)
Supplement: Supplementary file 2 [file Table_1.XLS]

## Sheet: Sheet1
age	gender	read	children	no education	primary	secondary	total_cattle	total_shoats	donkeys	electricity	toilet_yn	know AMR	know AM residues	Know withdrawal	Prevent_group_from_sick	Prevent_single_from_sick	Grow_faster	Grow_bigger	group_treat	treatlength	medicineslargerdose	medicinessmallerdose	medicinesstoptreat	agreesymptoms	agreeresistance	agreeprevention	agreegrowth	agree_consult_prof	vaccineamragree	agree_withdrawal	get prescription
28	male	No	3	1	0	0	2	4	5	No	0	No	No	No	No	No	No	No	never/rarely	The number of days the agrovet/vet told me	never/rarely	never/rarely	never/rarely	stronglyagree	agree	agree	agreenordisagree	agree	agree	agree	No
63	female	Yes	7	1	0	0	0	4	5	No	0	No	No	Yes	Yes	No	No	No	never/rarely	I know the number of days and don�t use agrovet/vet or bottle	never/rarely	never/rarely	almost always	stronglyagree	stronglyagree	stronglyagree	stronglyagree	stronglyagree	agree	agree	Yes
32	male	Yes	2	0	0	1	0	61	0	No	1	No	No	Yes	Yes	Yes	No	No	never/rarely	The number of days the agrovet/vet told me	never/rarely	never/rarely	never/rarely	agree	agree	stronglyagree	stronglyagree	agree	stronglyagree	stronglyagree	No
33	male	Yes	2	0	0	1	5	10	1	Yes	1	Yes	Yes	Yes	No	Yes	No	No	never/rarely	The number of days the agrovet/vet told me	never/rarely	never/rarely	almost always	stronglyagree	stronglyagree	agree	disagree	disagree	stronglyagree	agree	No
34	male	Yes	3	0	0	1	0	70	0	No	1	No	No	No	No	Yes	Yes	No	almost always	I know the number of days and don�t use agrovet/vet or bottle	never/rarely	never/rarely	never/rarely	Stronglydisagree	agree	agree	agree	agree	disagree	Stronglydisagree	No
40	male	Yes	6	0	1	0	6	20	0	No	0	No	No	No	No	No	No	No	sometimes	I treat until the animal looks better	never/rarely	never/rarely	never/rarely	agree	agree	agree	agree	agree	agree	agreenordisagree	No
43	male	No	4	1	0	0	4	27	3	No	1	Yes	No	Yes	Yes	No	No	Yes	never/rarely	The number of days the agrovet/vet told me	never/rarely	never/rarely	never/rarely	agree	agree	agree	agreenordisagree	agree	stronglyagree	disagree	No
46	male	No	4	0	1	0	8	32	0	No	1	Yes	Yes	Yes	No	No	Yes	Yes	almost always	The number of days the agrovet/vet told me	never/rarely	never/rarely	almost always	stronglyagree	agree	agree	stronglyagree	agree	stronglyagree	agreenordisagree	No
48	male	Yes	3	1	0	0	9	76	0	No	1	Yes	Yes	Yes	No	Yes	Yes	Yes	sometimes	I treat until the animal looks better	sometimes	sometimes	sometimes	agree	agree	agree	agree	agree	agree	disagree	No
53	female	No	8	1	0	0	2	42	0	No	1	Yes	No	No	Yes	No	Yes	Yes	sometimes	I treat until the animal looks better	sometimes	sometimes	sometimes	agree	agree	agree	stronglyagree	stronglyagree	stronglyagree	disagree	No
59	male	Yes	3	0	0	1	0	96	0	No	1	No	No	Yes	Yes	No	No	Yes	sometimes	The number of days the agrovet/vet told me	never/rarely	never/rarely	never/rarely	agreenordisagree	agree	agree	stronglyagree	dontknow	stronglyagree	agree	No
59	male	Yes	7	0	1	0	3	72	2	No	1	No	No	Yes	No	No	No	Yes	never/rarely	I treat until the animal looks better	never/rarely	never/rarely	never/rarely	agree	stronglyagree	stronglyagree	stronglyagree	agreenordisagree	agree	agree	No
59	male	Yes	10	1	0	0	4	90	2	No	1	Yes	No	No	No	Yes	Yes	Yes	almost always	I treat until the animal looks better	sometimes	sometimes	sometimes	agree	agree	agree	agree	agree	stronglyagree	agree	No
60	male	Yes	10	1	0	0	4	44	2	No	1	Yes	Yes	Yes	Yes	No	No	No	never/rarely	The number of days the agrovet/vet told me	never/rarely	never/rarely	never/rarely	agree	agree	stronglyagree	stronglyagree	stronglyagree	stronglyagree	agree	No
63	male	Yes	5	1	0	0	2	15	3	No	0	No	No	No	No	No	No	Yes	sometimes	The number of days it says on bottle	never/rarely	never/rarely	almost always	agree	agreenordisagree	agree	disagree	dontknow	agree	disagree	No
63	male	Yes	8	1	0	0	5	27	2	No	0	Yes	No	No	No	Yes	No	Yes	sometimes	The number of days it says on bottle	never/rarely	never/rarely	almost always	disagree	stronglyagree	stronglyagree	stronglyagree	agree	stronglyagree	agree	No
65	male	Yes	7	0	1	0	0	82	3	No	1	No	No	No	No	No	No	No	almost always	I treat until the animal looks better	never/rarely	never/rarely	sometimes	agree	agree	agree	agree	agree	agree	agree	No
69	male	Yes	8	1	0	0	0	37	2	No	0	No	Yes	No	No	No	No	Yes	sometimes	I treat until the animal looks better	sometimes	never/rarely	sometimes	agree	agree	agree	agree	agree	agree	agree	No
70	male	Yes	3	1	0	0	0	20	2	No	1	No	No	No	No	No	No	No	never/rarely	The number of days it says on bottle	never/rarely	sometimes	never/rarely	Stronglydisagree	Stronglydisagree	agreenordisagree	stronglyagree	agree	agree	disagree	No
78	male	Yes	6	1	0	0	7	40	1	No	1	No	No	No	No	No	No	Yes	never/rarely	I know the number of days and don�t use agrovet/vet or bottle	sometimes	never/rarely	never/rarely	stronglyagree	stronglyagree	stronglyagree	disagree	agree	agreenordisagree	Stronglydisagree	No
25	female	Yes	1	0	0	1	40	12	0	No	1	Yes	No	Yes	No	No	No	No	never/rarely	I treat until the animal looks better	never/rarely	never/rarely	almost always	stronglyagree	agree	agree	agree	agree	stronglyagree	stronglyagree	No
30	male	No	6	1	0	0	19	46	3	No	1	Yes	No	No	Yes	Yes	Yes	Yes	almost always	The number of days the agrovet/vet told me	almost always	never/rarely	almost always	stronglyagree	agreenordisagree	agreenordisagree	stronglyagree	agree	agreenordisagree	Stronglydisagree	No
30	male	Yes	2	0	1	0	20	32	2	No	1	No	No	No	No	No	No	Yes	sometimes	I treat until the animal looks better	never/rarely	sometimes	sometimes	agree	agree	agree	agree	agree	agree	disagree	No
32	male	Yes	20	0	0	1	0	368	4	Yes	1	Yes	Yes	Yes	No	Yes	Yes	Yes	never/rarely	I know the number of days and don�t use agrovet/vet or bottle	never/rarely	sometimes	almost always	stronglyagree	stronglyagree	agree	stronglyagree	agree	stronglyagree	agree	No
32	male	No	1	1	0	0	21	10	1	No	0	No	No	No	No	No	No	No	never/rarely	The number of days it says on bottle	never/rarely	never/rarely	never/rarely	agree	stronglyagree	agree	agreenordisagree	agree	stronglyagree	agreenordisagree	No
33	male	No	1	1	0	0	14	65	1	No	1	Yes	No	No	Yes	No	No	No	never/rarely	The number of days the agrovet/vet told me	never/rarely	never/rarely	never/rarely	agree	stronglyagree	stronglyagree	agree	agreenordisagree	agreenordisagree	agree	No
33	male	Yes	2	1	0	0	26	25	1	No	1	Yes	No	Yes	No	Yes	Yes	Yes	sometimes	I know the number of days and don�t use agrovet/vet or bottle	never/rarely	never/rarely	sometimes	agree	agree	agree	agree	agree	agree	disagree	No
33	male	Yes	3	1	0	0	30	60	0	No	1	Yes	No	No	Yes	No	No	No	never/rarely	I treat until the animal looks better	never/rarely	never/rarely	sometimes	agree	agree	agreenordisagree	agreenordisagree	Stronglydisagree	agree	agree	No
33	male	No	3	1	0	0	35	38	3	No	0	Yes	Yes	No	No	Yes	Yes	Yes	sometimes	I treat until the animal looks better	sometimes	sometimes	sometimes	agree	agree	agree	agree	agree	agree	agree	No
33	male	No	2	1	0	0	41	40	2	No	1	Yes	Yes	No	No	No	No	No	never/rarely	I know the number of days and don�t use agrovet/vet or bottle	never/rarely	never/rarely	never/rarely	agreenordisagree	stronglyagree	agree	agree	disagree	agreenordisagree	agree	No
33	male	Yes	2	0	1	0	5	162	3	No	1	No	Yes	Yes	No	No	No	Yes	never/rarely	I treat until the animal looks better	sometimes	never/rarely	sometimes	agree	agree	disagree	agree	agree	agree	agree	No
33	male	Yes	1	1	0	0	58	85	0	No	1	No	Yes	Yes	No	No	No	Yes	never/rarely	I know the number of days and don�t use agrovet/vet or bottle	sometimes	never/rarely	almost always	stronglyagree	disagree	stronglyagree	agree	stronglyagree	stronglyagree	disagree	No
34	male	Yes	2	1	0	0	0	200	4	No	1	Yes	No	No	No	No	Yes	Yes	never/rarely	I know the number of days and don�t use agrovet/vet or bottle	never/rarely	never/rarely	sometimes	disagree	disagree	stronglyagree	stronglyagree	disagree	stronglyagree	disagree	No
34	male	No	3	1	0	0	10	40	2	No	1	No	No	No	No	No	No	No	never/rarely	I treat until the animal looks better	never/rarely	never/rarely	never/rarely	agree	agree	agree	agreenordisagree	agreenordisagree	disagree	disagree	No
34	male	Yes	5	0	0	1	15	47	0	Yes	1	Yes	Yes	Yes	Yes	Yes	Yes	Yes	sometimes	I treat until the animal looks better	sometimes	sometimes	sometimes	agree	agree	agree	agree	agree	agree	agree	No
34	male	Yes	3	0	1	0	20	60	4	No	0	Yes	No	Yes	No	No	No	No	never/rarely	I treat until the animal looks better	never/rarely	never/rarely	almost always	stronglyagree	agreenordisagree	agree	agree	agree	agreenordisagree	agree	No
34	male	No	3	1	0	0	50	50	2	No	0	No	Yes	Yes	No	No	No	No	never/rarely	I treat until the animal looks better	never/rarely	never/rarely	almost always	stronglyagree	agree	agree	agreenordisagree	agree	stronglyagree	agreenordisagree	No
35	male	Yes	2	0	1	0	0	112	0	Yes	1	No	No	Yes	No	Yes	No	No	never/rarely	The number of days it says on bottle	sometimes	never/rarely	sometimes	stronglyagree	agree	stronglyagree	stronglyagree	stronglyagree	stronglyagree	Stronglydisagree	No
36	female	Yes	6	1	0	0	38	55	0	No	0	Yes	Yes	Yes	No	No	Yes	No	never/rarely	I treat until the animal looks better	never/rarely	never/rarely	almost always	stronglyagree	stronglyagree	stronglyagree	agree	agree	stronglyagree	disagree	No
36	male	Yes	5	1	0	0	40	60	0	No	1	No	No	Yes	Yes	No	No	No	sometimes	The number of days the agrovet/vet told me	never/rarely	never/rarely	sometimes	agree	agreenordisagree	agree	stronglyagree	agree	agree	agreenordisagree	No
36	male	No	2	1	0	0	40	80	5	No	0	No	No	No	No	No	No	No	never/rarely	The number of days the agrovet/vet told me	sometimes	sometimes	sometimes	agree	agree	agree	agree	agreenordisagree	agree	disagree	No
36	male	No	7	1	0	0	87	95	1	No	0	No	No	Yes	No	Yes	Yes	Yes	sometimes	I treat until the animal looks better	never/rarely	never/rarely	sometimes	agree	agree	agree	agree	agree	stronglyagree	disagree	No
38	male	Yes	3	0	1	0	0	125	1	No	0	Yes	Yes	Yes	No	No	No	Yes	never/rarely	I treat until the animal looks better	sometimes	never/rarely	sometimes	agreenordisagree	stronglyagree	agreenordisagree	agreenordisagree	agreenordisagree	stronglyagree	stronglyagree	No
38	male	Yes	3	0	1	0	20	51	2	No	0	Yes	No	Yes	No	No	No	Yes	never/rarely	I treat until the animal looks better	never/rarely	never/rarely	almost always	stronglyagree	stronglyagree	stronglyagree	agree	agree	stronglyagree	agree	No
38	female	Yes	2	0	1	0	20	60	3	No	0	No	No	No	No	No	No	No	never/rarely	I treat until the animal looks better	never/rarely	never/rarely	never/rarely	stronglyagree	agree	agree	agreenordisagree	agreenordisagree	stronglyagree	agreenordisagree	No
38	male	Yes	4	0	1	0	30	50	2	No	0	Yes	No	No	No	Yes	No	Yes	never/rarely	I treat until the animal looks better	sometimes	sometimes	almost always	stronglyagree	stronglyagree	agree	agreenordisagree	agree	agreenordisagree	disagree	No
38	male	Yes	4	1	0	0	35	40	3	No	1	No	No	Yes	No	No	No	No	never/rarely	I treat until the animal looks better	never/rarely	never/rarely	never/rarely	stronglyagree	disagree	stronglyagree	agree	agree	stronglyagree	disagree	No
38	male	Yes	3	1	0	0	65	20	3	No	0	No	No	Yes	No	No	No	No	never/rarely	I treat until the animal looks better	never/rarely	never/rarely	almost always	stronglyagree	disagree	agree	agree	agree	stronglyagree	agree	No
38	male	No	10	1	0	0	89	71	5	Yes	1	No	No	Yes	Yes	No	Yes	Yes	never/rarely	The number of days the agrovet/vet told me	almost always	never/rarely	almost always	stronglyagree	disagree	agree	agree	agree	agree	agreenordisagree	No
39	male	Yes	16	0	1	0	0	570	9	No	1	Yes	Yes	Yes	Yes	Yes	Yes	Yes	almost always	The number of days the agrovet/vet told me	never/rarely	sometimes	almost always	stronglyagree	Stronglydisagree	stronglyagree	stronglyagree	agree	agreenordisagree	stronglyagree	No
39	male	Yes	4	1	0	0	15	40	2	No	0	No	No	Yes	No	No	No	No	never/rarely	I treat until the animal looks better	sometimes	never/rarely	almost always	stronglyagree	disagree	stronglyagree	agree	agree	agree	disagree	No
40	male	Yes	6	1	0	0	62	81	3	No	1	No	Yes	Yes	Yes	No	No	Yes	never/rarely	I treat until the animal looks better	never/rarely	never/rarely	never/rarely	agree	agree	stronglyagree	agreenordisagree	agree	agree	agreenordisagree	No
40	male	Yes	6	0	1	0	68	27	0	No	1	No	No	No	Yes	No	No	No	sometimes	The number of days the agrovet/vet told me	never/rarely	never/rarely	almost always	stronglyagree	Stronglydisagree	agree	agree	stronglyagree	agree	Stronglydisagree	No
41	male	Yes	6	1	0	0	30	80	0	No	0	No	Yes	No	Yes	No	No	No	sometimes	I treat until the animal looks better	never/rarely	never/rarely	sometimes	disagree	stronglyagree	stronglyagree	stronglyagree	stronglyagree	stronglyagree	disagree	No
41	male	Yes	5	1	0	0	76	43	5	No	1	No	Yes	Yes	No	No	No	Yes	almost always	I know the number of days and don�t use agrovet/vet or bottle	never/rarely	never/rarely	sometimes	stronglyagree	stronglyagree	stronglyagree	stronglyagree	stronglyagree	stronglyagree	Stronglydisagree	2
43	male	Yes	4	0	1	0	0	100	0	Yes	1	Yes	No	Yes	Yes	No	No	No	sometimes	The number of days the agrovet/vet told me	sometimes	sometimes	sometimes	stronglyagree	agreenordisagree	disagree	stronglyagree	agree	agree	disagree	No
44	male	No	5	1	0	0	75	80	1	No	0	No	No	Yes	No	Yes	Yes	Yes	sometimes	I treat until the animal looks better	never/rarely	never/rarely	sometimes	agree	agree	agree	agree	agree	agree	agree	No
48	male	Yes	7	0	1	0	10	36	0	Yes	1	No	No	Yes	Yes	Yes	No	Yes	never/rarely	I know the number of days and don�t use agrovet/vet or bottle	sometimes	never/rarely	almost always	stronglyagree	stronglyagree	stronglyagree	stronglyagree	agreenordisagree	agreenordisagree	Stronglydisagree	No
48	male	Yes	5	1	0	0	11	10	1	No	0	Yes	Yes	No	No	No	No	Yes	never/rarely	The number of days the agrovet/vet told me	never/rarely	sometimes	never/rarely	agree	agree	agree	stronglyagree	agree	agreenordisagree	agreenordisagree	No
48	female	Yes	8	1	0	0	12	69	3	No	1	No	Yes	No	No	Yes	Yes	Yes	sometimes	I treat until the animal looks better	sometimes	sometimes	sometimes	agree	agree	agree	agree	disagree	agree	agree	No
48	male	Yes	13	1	0	0	72	88	1	No	0	No	No	Yes	No	Yes	Yes	Yes	sometimes	I treat until the animal looks better	never/rarely	never/rarely	sometimes	agree	agree	agree	agree	agree	agree	disagree	No
48	female	Yes	3	0	1	0	90	40	1	No	1	No	No	No	No	No	No	No	never/rarely	I treat until the animal looks better	never/rarely	never/rarely	almost always	stronglyagree	agree	disagree	agree	dontknow	agree	agree	No
49	male	Yes	5	0	1	0	13	56	0	No	1	No	No	Yes	No	No	No	Yes	never/rarely	I know the number of days and don�t use agrovet/vet or bottle	sometimes	never/rarely	sometimes	agree	stronglyagree	disagree	stronglyagree	stronglyagree	stronglyagree	disagree	No
49	male	No	7	1	0	0	45	17	2	No	0	Yes	Yes	Yes	No	No	Yes	Yes	sometimes	I treat until the animal looks better	never/rarely	never/rarely	sometimes	agree	agree	agree	stronglyagree	agree	agree	agree	No
49	male	No	35	1	0	0	97	73	3	No	0	No	No	No	No	Yes	Yes	Yes	sometimes	I treat until the animal looks better	never/rarely	never/rarely	never/rarely	agree	agree	agree	agree	agree	agree	agree	No
53	male	No	5	1	0	0	10	15	2	No	0	No	No	No	No	No	No	Yes	never/rarely	I treat until the animal looks better	sometimes	never/rarely	almost always	stronglyagree	agreenordisagree	agreenordisagree	agree	agreenordisagree	agreenordisagree	agreenordisagree	No
54	female	Yes	8	1	0	0	35	43	2	Yes	1	No	Yes	Yes	No	Yes	Yes	Yes	sometimes	I treat until the animal looks better	sometimes	never/rarely	sometimes	agree	agree	agree	agree	agree	agree	agree	No
55	male	Yes	7	1	0	0	60	80	7	Yes	1	No	Yes	No	No	Yes	Yes	Yes	never/rarely	I treat until the animal looks better	never/rarely	never/rarely	never/rarely	stronglyagree	disagree	Stronglydisagree	stronglyagree	dontknow	stronglyagree	Stronglydisagree	No
57	male	Yes	9	0	1	0	3	106	0	No	1	No	No	No	No	No	Yes	Yes	never/rarely	The number of days it says on bottle	never/rarely	never/rarely	almost always	stronglyagree	agree	agree	stronglyagree	agreenordisagree	stronglyagree	Stronglydisagree	No
58	male	No	5	1	0	0	10	20	5	No	0	Yes	No	No	No	No	No	No	never/rarely	I know the number of days and don�t use agrovet/vet or bottle	never/rarely	never/rarely	sometimes	agree	agreenordisagree	agree	agree	agreenordisagree	disagree	disagree	No
58	male	Yes	7	1	0	0	12	94	0	No	0	Yes	No	No	No	No	No	No	never/rarely	The number of days it says on bottle	never/rarely	never/rarely	sometimes	agree	stronglyagree	agreenordisagree	agreenordisagree	agree	agree	disagree	No
58	male	Yes	10	1	0	0	22	67	4	No	1	Yes	No	No	No	No	No	No	sometimes	I treat until the animal looks better	never/rarely	never/rarely	never/rarely	agree	agree	agree	agree	agree	agree	agree	No
59	male	Yes	6	1	0	0	10	30	1	No	1	Yes	No	No	No	No	No	No	never/rarely	The number of days it says on bottle	never/rarely	never/rarely	almost always	agree	disagree	disagree	stronglyagree	agreenordisagree	agreenordisagree	agreenordisagree	No
59	male	Yes	25	1	0	0	20	83	3	No	1	No	No	Yes	Yes	No	No	No	sometimes	I treat until the animal looks better	never/rarely	never/rarely	never/rarely	agree	agree	agreenordisagree	agree	agree	agreenordisagree	agree	No
62	male	Yes	1	1	0	0	46	18	0	No	0	No	Yes	No	Yes	No	No	No	never/rarely	The number of days the agrovet/vet told me	never/rarely	sometimes	never/rarely	disagree	stronglyagree	stronglyagree	agreenordisagree	disagree	stronglyagree	agree	No
62	male	Yes	3	0	1	0	52	46	3	No	0	Yes	Yes	No	No	Yes	No	No	sometimes	I treat until the animal looks better	sometimes	never/rarely	never/rarely	agreenordisagree	agree	agreenordisagree	agree	agreenordisagree	agree	disagree	No
63	male	Yes	10	1	0	0	55	83	2	No	1	Yes	No	No	No	No	No	No	never/rarely	The number of days it says on bottle	sometimes	never/rarely	sometimes	agreenordisagree	agree	agree	agree	agree	stronglyagree	agreenordisagree	No
68	male	Yes	20	1	0	0	50	70	3	No	1	Yes	No	Yes	No	No	No	Yes	never/rarely	The number of days the agrovet/vet told me	sometimes	never/rarely	almost always	stronglyagree	agree	agree	stronglyagree	disagree	agree	agree	No
73	male	Yes	16	0	0	1	91	60	0	No	1	Yes	No	No	No	No	Yes	Yes	almost always	The number of days it says on bottle	never/rarely	never/rarely	never/rarely	stronglyagree	stronglyagree	agreenordisagree	stronglyagree	disagree	agree	agree	No
78	male	Yes	18	0	1	0	80	78	2	No	1	No	No	No	No	No	Yes	Yes	never/rarely	The number of days it says on bottle	almost always	never/rarely	almost always	stronglyagree	agree	agreenordisagree	stronglyagree	disagree	agreenordisagree	Stronglydisagree	No
83	male	Yes	8	0	0	1	0	325	0	Yes	1	No	No	Yes	Yes	Yes	Yes	No	never/rarely	The number of days the agrovet/vet told me	never/rarely	sometimes	almost always	stronglyagree	agree	disagree	agree	stronglyagree	agree	disagree	No
30	male	Yes	2	1	0	0	36	115	0	No	1	No	Yes	No	No	Yes	Yes	Yes	never/rarely	I treat until the animal looks better	never/rarely	never/rarely	sometimes	agree	agree	agree	agree	agree	agree	agree	No
30	male	No	4	1	0	0	60	165	1	No	0	No	Yes	Yes	No	Yes	Yes	Yes	sometimes	I treat until the animal looks better	sometimes	never/rarely	sometimes	agree	agree	stronglyagree	stronglyagree	stronglyagree	stronglyagree	agree	No
31	male	Yes	6	0	0	1	28	120	0	No	0	No	Yes	No	No	No	No	No	never/rarely	The number of days the agrovet/vet told me	never/rarely	never/rarely	never/rarely	agree	stronglyagree	agree	agree	agree	stronglyagree	agreenordisagree	No
32	male	Yes	3	0	1	0	44	155	0	No	1	No	No	Yes	No	Yes	Yes	Yes	sometimes	I treat until the animal looks better	sometimes	never/rarely	never/rarely	agree	agree	agree	agree	agree	agree	agree	No
33	male	Yes	0	1	0	0	150	40	0	No	0	Yes	No	No	No	No	No	No	sometimes	The number of days the agrovet/vet told me	never/rarely	sometimes	never/rarely	agree	agree	agree	agreenordisagree	agreenordisagree	agree	agree	No
34	male	Yes	4	0	1	0	35	240	4	No	1	No	No	Yes	No	No	No	Yes	almost always	I know the number of days and don�t use agrovet/vet or bottle	never/rarely	never/rarely	never/rarely	disagree	stronglyagree	agree	stronglyagree	stronglyagree	agree	stronglyagree	No
35	male	Yes	3	0	1	0	25	310	6	No	1	No	No	No	No	No	No	Yes	sometimes	I treat until the animal looks better	sometimes	never/rarely	almost always	stronglyagree	stronglyagree	agree	stronglyagree	dontknow	agreenordisagree	disagree	No
35	male	Yes	8	0	0	1	30	300	6	No	1	Yes	No	Yes	No	No	No	No	never/rarely	The number of days it says on bottle	never/rarely	never/rarely	sometimes	agreenordisagree	stronglyagree	agree	agreenordisagree	agree	stronglyagree	agree	No
35	male	Yes	3	1	0	0	60	150	1	No	0	Yes	No	Yes	Yes	No	No	No	never/rarely	I treat until the animal looks better	never/rarely	never/rarely	almost always	stronglyagree	disagree	stronglyagree	stronglyagree	stronglyagree	agreenordisagree	stronglyagree	No
35	male	Yes	3	0	1	0	97	100	1	No	1	No	No	Yes	No	Yes	Yes	No	sometimes	The number of days the agrovet/vet told me	never/rarely	never/rarely	sometimes	agree	agree	agree	agree	stronglyagree	agree	agree	No
38	male	Yes	6	1	0	0	181	42	2	No	0	Yes	No	Yes	No	Yes	No	No	never/rarely	I treat until the animal looks better	never/rarely	never/rarely	almost always	stronglyagree	agreenordisagree	agree	agree	stronglyagree	agree	stronglyagree	No
38	male	Yes	8	1	0	0	30	144	0	No	1	No	No	No	No	Yes	No	Yes	sometimes	I know the number of days and don�t use agrovet/vet or bottle	sometimes	sometimes	never/rarely	stronglyagree	stronglyagree	stronglyagree	agreenordisagree	dontknow	agreenordisagree	disagree	No
38	male	Yes	6	0	1	0	58	160	5	No	0	Yes	Yes	Yes	No	Yes	Yes	Yes	sometimes	I treat until the animal looks better	sometimes	never/rarely	sometimes	agree	agree	agree	agree	agree	agree	agree	No
38	male	No	2	1	0	0	85	116	2	No	0	No	Yes	No	No	Yes	Yes	Yes	sometimes	I treat until the animal looks better	never/rarely	never/rarely	sometimes	agree	agree	agree	agree	agree	agree	agree	No
39	male	No	7	1	0	0	112	71	1	No	0	Yes	No	Yes	No	Yes	Yes	Yes	sometimes	I treat until the animal looks better	sometimes	sometimes	sometimes	agree	agree	agree	agree	agree	stronglyagree	agree	Yes
39	male	Yes	2	0	1	0	86	263	10	No	1	No	No	No	Yes	Yes	No	No	almost always	The number of days the agrovet/vet told me	never/rarely	sometimes	sometimes	stronglyagree	Stronglydisagree	agreenordisagree	stronglyagree	agree	agreenordisagree	Stronglydisagree	No
40	male	Yes	5	0	1	0	15	181	2	No	1	No	No	Yes	Yes	No	No	Yes	sometimes	The number of days the agrovet/vet told me	never/rarely	never/rarely	never/rarely	stronglyagree	stronglyagree	agree	agree	dontknow	agree	agreenordisagree	No
40	male	Yes	14	1	0	0	30	210	10	No	1	No	No	No	Yes	No	Yes	Yes	sometimes	I treat until the animal looks better	sometimes	sometimes	sometimes	agree	agree	agree	agree	agree	agree	agree	No
42	male	Yes	4	0	1	0	110	60	2	No	0	Yes	Yes	Yes	No	Yes	Yes	Yes	sometimes	I treat until the animal looks better	sometimes	sometimes	almost always	agree	agree	agree	agree	agree	agree	agree	Yes
42	male	Yes	10	0	1	0	30	102	0	No	1	No	No	No	No	Yes	Yes	Yes	sometimes	I treat until the animal looks better	sometimes	never/rarely	sometimes	agree	agreenordisagree	agree	agree	agree	agree	disagree	No
43	male	Yes	30	0	1	0	60	148	7	Yes	1	Yes	Yes	Yes	No	Yes	Yes	Yes	never/rarely	The number of days it says on bottle	never/rarely	sometimes	never/rarely	agree	stronglyagree	stronglyagree	stronglyagree	stronglyagree	stronglyagree	agree	Yes
44	male	No	12	1	0	0	120	46	3	No	0	No	Yes	No	No	Yes	Yes	Yes	sometimes	I treat until the animal looks better	never/rarely	never/rarely	never/rarely	agree	agree	agree	agree	agree	agree	agree	No
44	male	No	6	1	0	0	90	415	7	No	0	Yes	Yes	Yes	No	No	No	Yes	never/rarely	I treat until the animal looks better	sometimes	never/rarely	sometimes	stronglyagree	stronglyagree	stronglyagree	stronglyagree	stronglyagree	stronglyagree	agree	No
46	male	Yes	4	0	1	0	20	170	7	No	1	No	No	Yes	No	No	No	Yes	never/rarely	I treat until the animal looks better	never/rarely	never/rarely	never/rarely	disagree	stronglyagree	disagree	stronglyagree	stronglyagree	agree	disagree	No
47	male	Yes	20	1	0	0	60	340	0	No	1	No	No	No	No	Yes	No	Yes	never/rarely	I treat until the animal looks better	sometimes	never/rarely	almost always	stronglyagree	agree	stronglyagree	agree	agreenordisagree	agree	stronglyagree	No
48	male	No	5	1	0	0	45	200	2	No	0	Yes	No	No	No	No	No	No	never/rarely	The number of days the agrovet/vet told me	never/rarely	sometimes	sometimes	agree	agree	agree	agreenordisagree	dontknow	agree	disagree	No
56	male	Yes	6	1	0	0	231	90	3	No	1	No	No	No	No	No	Yes	Yes	never/rarely	The number of days it says on bottle	never/rarely	never/rarely	almost always	stronglyagree	Stronglydisagree	stronglyagree	stronglyagree	Stronglydisagree	agree	disagree	No
56	male	No	12	1	0	0	40	162	5	No	0	No	No	No	No	Yes	Yes	No	sometimes	I treat until the animal looks better	sometimes	sometimes	sometimes	agree	agree	agree	agree	agree	stronglyagree	disagree	Yes
56	female	Yes	15	1	0	0	52	107	2	No	1	No	No	Yes	No	Yes	Yes	No	sometimes	I treat until the animal looks better	never/rarely	never/rarely	never/rarely	agree	agree	agree	agree	agree	agree	agree	No
56	male	Yes	9	1	0	0	90	118	2	No	1	No	No	No	No	No	Yes	Yes	sometimes	I know the number of days and don�t use agrovet/vet or bottle	sometimes	never/rarely	sometimes	stronglyagree	stronglyagree	agree	agree	disagree	agree	agree	No
58	female	Yes	4	1	0	0	20	273	3	No	1	No	No	No	Yes	Yes	Yes	Yes	never/rarely	The number of days the agrovet/vet told me	never/rarely	never/rarely	never/rarely	disagree	disagree	stronglyagree	agree	agree	stronglyagree	disagree	No
58	male	Yes	8	1	0	0	30	170	5	No	0	Yes	No	No	No	Yes	No	Yes	never/rarely	The number of days it says on bottle	never/rarely	never/rarely	sometimes	stronglyagree	agree	agree	agreenordisagree	agree	disagree	agree	No
58	female	Yes	4	0	0	1	60	320	0	No	1	No	No	Yes	Yes	Yes	Yes	Yes	sometimes	I treat until the animal looks better	sometimes	sometimes	sometimes	stronglyagree	stronglyagree	stronglyagree	stronglyagree	stronglyagree	agree	agree	No
58	male	No	16	1	0	0	77	308	5	No	1	No	No	No	No	Yes	Yes	Yes	never/rarely	I treat until the animal looks better	never/rarely	never/rarely	never/rarely	stronglyagree	agreenordisagree	stronglyagree	stronglyagree	agreenordisagree	agree	disagree	No
58	male	Yes	10	1	0	0	90	112	2	No	0	Yes	No	Yes	Yes	No	No	Yes	never/rarely	I treat until the animal looks better	never/rarely	never/rarely	almost always	stronglyagree	agreenordisagree	stronglyagree	agreenordisagree	agreenordisagree	stronglyagree	agree	No
60	female	No	7	1	0	0	86	618	3	No	1	No	No	Yes	No	No	Yes	Yes	sometimes	I treat until the animal looks better	sometimes	never/rarely	never/rarely	stronglyagree	agree	agree	stronglyagree	agreenordisagree	agree	disagree	No
60	male	Yes	14	1	0	0	90	403	8	No	1	No	No	Yes	Yes	No	Yes	Yes	sometimes	I treat until the animal looks better	never/rarely	never/rarely	almost always	stronglyagree	agree	stronglyagree	agreenordisagree	stronglyagree	agree	stronglyagree	No
63	male	Yes	12	1	0	0	140	95	8	No	1	No	No	Yes	No	No	No	Yes	never/rarely	The number of days it says on bottle	never/rarely	never/rarely	sometimes	agree	agree	agreenordisagree	agree	agree	agree	agree	No
63	male	Yes	2	1	0	0	60	141	3	No	0	No	No	No	Yes	No	No	No	sometimes	The number of days it says on bottle	never/rarely	never/rarely	never/rarely	agreenordisagree	stronglyagree	stronglyagree	agree	agree	agree	disagree	No
63	male	No	6	1	0	0	70	100	2	No	0	No	No	No	No	No	No	No	never/rarely	The number of days the agrovet/vet told me	never/rarely	never/rarely	never/rarely	agree	agree	agree	stronglyagree	agreenordisagree	agreenordisagree	agree	No
66	male	Yes	20	0	1	0	20	105	8	No	1	Yes	Yes	No	No	No	No	No	sometimes	I treat until the animal looks better	sometimes	never/rarely	almost always	agree	agree	agree	agree	dontknow	agree	disagree	No
70	male	Yes	2	0	1	0	18	124	1	No	0	No	Yes	No	No	No	No	Yes	never/rarely	I treat until the animal looks better	sometimes	sometimes	almost always	agree	agree	stronglyagree	agree	dontknow	agree	disagree	No
73	male	Yes	50	1	0	0	170	54	15	No	1	No	Yes	Yes	No	Yes	Yes	No	sometimes	The number of days the agrovet/vet told me	sometimes	sometimes	never/rarely	Stronglydisagree	stronglyagree	Stronglydisagree	stronglyagree	stronglyagree	stronglyagree	Stronglydisagree	No
73	male	Yes	10	1	0	0	58	123	2	No	1	Yes	No	No	No	No	No	Yes	never/rarely	The number of days it says on bottle	never/rarely	never/rarely	never/rarely	agreenordisagree	disagree	agree	agree	agree	agree	disagree	No
23	male	Yes	2	0	1	0	158	135	2	No	0	Yes	Yes	Yes	Yes	Yes	Yes	Yes	sometimes	I treat until the animal looks better	sometimes	sometimes	sometimes	agree	agree	agree	agree	agree	agree	agree	No
27	male	Yes	2	0	1	0	210	400	7	Yes	0	Yes	Yes	No	No	Yes	No	Yes	almost always	I know the number of days and don�t use agrovet/vet or bottle	never/rarely	never/rarely	never/rarely	stronglyagree	Stronglydisagree	stronglyagree	stronglyagree	agree	agree	Stronglydisagree	No
28	male	Yes	6	1	0	0	100	137	1	No	0	Yes	Yes	No	No	Yes	Yes	Yes	almost always	The number of days it says on bottle	sometimes	sometimes	sometimes	agree	agree	agree	stronglyagree	stronglyagree	stronglyagree	agree	No
28	male	Yes	2	1	0	0	100	160	3	No	0	Yes	No	Yes	No	No	No	No	never/rarely	I treat until the animal looks better	never/rarely	never/rarely	almost always	stronglyagree	agree	stronglyagree	agreenordisagree	stronglyagree	stronglyagree	agree	No
31	male	No	5	1	0	0	130	255	1	No	0	No	Yes	Yes	No	No	Yes	Yes	sometimes	The number of days it says on bottle	never/rarely	never/rarely	never/rarely	agree	agree	agree	agree	agree	agree	disagree	No
32	male	Yes	9	1	0	0	101	243	1	No	0	No	Yes	No	No	No	Yes	Yes	sometimes	I treat until the animal looks better	never/rarely	never/rarely	sometimes	agree	agree	stronglyagree	agree	agree	agree	agree	No
32	male	No	5	1	0	0	165	179	0	No	0	No	No	Yes	No	No	Yes	Yes	sometimes	I know the number of days and don�t use agrovet/vet or bottle	never/rarely	sometimes	sometimes	stronglyagree	agree	agree	agree	agree	agree	disagree	No
32	male	Yes	3	1	0	0	453	605	80	Yes	1	Yes	Yes	Yes	No	Yes	No	Yes	almost always	The number of days the agrovet/vet told me	never/rarely	never/rarely	almost always	stronglyagree	Stronglydisagree	stronglyagree	stronglyagree	stronglyagree	stronglyagree	Stronglydisagree	2
32	male	Yes	3	0	1	0	700	371	7	No	1	No	Yes	No	No	Yes	Yes	Yes	sometimes	I treat until the animal looks better	sometimes	never/rarely	sometimes	agree	agree	agree	agree	agree	stronglyagree	disagree	No
33	male	Yes	6	0	1	0	180	380	20	No	1	No	No	No	Yes	No	No	Yes	never/rarely	I treat until the animal looks better	never/rarely	never/rarely	sometimes	stronglyagree	stronglyagree	agreenordisagree	stronglyagree	dontknow	disagree	disagree	No
34	male	No	3	1	0	0	102	203	5	No	1	No	No	No	No	No	No	No	never/rarely	The number of days the agrovet/vet told me	never/rarely	never/rarely	almost always	disagree	disagree	agree	stronglyagree	disagree	agree	agreenordisagree	No
34	male	Yes	3	1	0	0	116	205	2	No	0	Yes	Yes	Yes	No	Yes	Yes	Yes	sometimes	I treat until the animal looks better	sometimes	sometimes	sometimes	agree	agree	agree	agree	agree	agree	agree	No
34	male	Yes	6	0	1	0	130	131	1	No	0	No	Yes	Yes	No	No	No	No	sometimes	The number of days it says on bottle	never/rarely	never/rarely	sometimes	agree	agree	agree	agree	agree	agree	disagree	Yes
34	male	Yes	5	0	1	0	246	456	3	Yes	1	No	No	Yes	Yes	No	No	No	never/rarely	The number of days it says on bottle	sometimes	never/rarely	sometimes	stronglyagree	disagree	agreenordisagree	agreenordisagree	disagree	stronglyagree	agreenordisagree	No
34	male	Yes	3	0	1	0	380	380	4	No	1	No	No	Yes	No	Yes	Yes	Yes	sometimes	I treat until the animal looks better	never/rarely	never/rarely	never/rarely	agree	agree	agree	agree	agree	agree	agree	No
35	male	Yes	8	1	0	0	160	220	6	No	1	No	No	No	Yes	No	No	No	never/rarely	I know the number of days and don�t use agrovet/vet or bottle	never/rarely	never/rarely	never/rarely	agreenordisagree	agreenordisagree	agreenordisagree	agreenordisagree	agree	agree	agreenordisagree	No
36	male	Yes	2	0	0	1	138	266	2	No	1	Yes	No	Yes	No	Yes	Yes	Yes	sometimes	I treat until the animal looks better	never/rarely	never/rarely	sometimes	agree	agree	agree	agree	stronglyagree	stronglyagree	agree	No
38	male	Yes	4	1	0	0	115	102	9	No	1	Yes	No	No	Yes	No	Yes	Yes	never/rarely	The number of days it says on bottle	sometimes	never/rarely	almost always	agree	stronglyagree	disagree	stronglyagree	agree	agree	disagree	No
38	male	Yes	8	0	1	0	160	215	5	No	0	Yes	Yes	Yes	No	Yes	Yes	Yes	almost always	I treat until the animal looks better	sometimes	sometimes	sometimes	agree	stronglyagree	agree	stronglyagree	agree	agree	agree	No
39	male	Yes	2	0	1	0	106	180	0	No	1	Yes	Yes	Yes	No	No	No	Yes	never/rarely	I treat until the animal looks better	sometimes	never/rarely	almost always	stronglyagree	agree	disagree	disagree	disagree	stronglyagree	disagree	No
39	male	No	3	1	0	0	370	365	0	No	0	No	No	Yes	No	No	Yes	Yes	never/rarely	I treat until the animal looks better	never/rarely	never/rarely	sometimes	agree	agree	stronglyagree	stronglyagree	stronglyagree	stronglyagree	agree	No
40	male	No	22	1	0	0	392	160	0	No	1	No	No	No	No	Yes	No	No	sometimes	I treat until the animal looks better	never/rarely	never/rarely	sometimes	agree	agree	agree	agree	agree	agree	agree	No
40	male	Yes	6	1	0	0	600	164	14	Yes	1	Yes	No	No	No	Yes	No	Yes	almost always	The number of days the agrovet/vet told me	never/rarely	never/rarely	never/rarely	Stronglydisagree	Stronglydisagree	stronglyagree	agree	agree	stronglyagree	Stronglydisagree	2
41	male	Yes	2	1	0	0	150	345	2	No	0	No	No	Yes	No	Yes	Yes	Yes	sometimes	I treat until the animal looks better	never/rarely	never/rarely	sometimes	agree	agree	agree	agree	agree	agreenordisagree	disagree	No
43	male	No	6	1	0	0	110	158	1	No	0	No	No	Yes	No	Yes	Yes	Yes	sometimes	I know the number of days and don�t use agrovet/vet or bottle	never/rarely	never/rarely	sometimes	agree	stronglyagree	stronglyagree	agree	agree	stronglyagree	agree	No
43	female	Yes	5	0	1	0	150	230	0	No	1	Yes	No	Yes	No	No	No	No	never/rarely	I treat until the animal looks better	never/rarely	never/rarely	sometimes	agree	agree	stronglyagree	agree	dontknow	stronglyagree	stronglyagree	No
43	male	Yes	5	0	0	1	250	202	0	Yes	1	Yes	No	Yes	No	No	No	Yes	sometimes	I know the number of days and don�t use agrovet/vet or bottle	never/rarely	never/rarely	sometimes	stronglyagree	stronglyagree	agree	agree	agree	stronglyagree	agree	No
44	male	Yes	8	0	1	0	100	153	3	Yes	1	Yes	No	Yes	Yes	Yes	Yes	Yes	never/rarely	The number of days the agrovet/vet told me	never/rarely	never/rarely	never/rarely	disagree	agree	agreenordisagree	stronglyagree	agreenordisagree	agree	agreenordisagree	No
44	male	No	8	1	0	0	175	255	7	No	0	Yes	Yes	Yes	No	Yes	Yes	Yes	sometimes	I treat until the animal looks better	sometimes	sometimes	sometimes	agree	agree	agree	agree	agree	agree	agree	Yes
44	male	No	6	0	1	0	204	400	12	No	1	No	No	No	No	No	Yes	Yes	never/rarely	I know the number of days and don�t use agrovet/vet or bottle	sometimes	never/rarely	never/rarely	disagree	disagree	agree	stronglyagree	stronglyagree	agree	disagree	No
45	male	Yes	9	1	0	0	245	510	12	Yes	1	No	No	Yes	Yes	Yes	Yes	Yes	never/rarely	I know the number of days and don�t use agrovet/vet or bottle	never/rarely	never/rarely	sometimes	stronglyagree	disagree	agree	agree	disagree	agreenordisagree	agreenordisagree	No
46	male	No	15	1	0	0	140	130	0	Yes	1	No	Yes	Yes	No	Yes	Yes	Yes	sometimes	I treat until the animal looks better	never/rarely	never/rarely	sometimes	agree	agree	agree	agree	agree	agree	agree	No
46	male	No	8	0	1	0	300	520	2	No	1	No	No	Yes	No	Yes	Yes	Yes	sometimes	I treat until the animal looks better	never/rarely	never/rarely	sometimes	agree	stronglyagree	stronglyagree	agree	agree	agree	agree	No
47	male	No	25	1	0	0	106	320	0	No	0	No	No	No	No	No	Yes	Yes	sometimes	I treat until the animal looks better	never/rarely	never/rarely	sometimes	agree	agree	agree	agree	agree	agree	agree	No
48	male	No	15	1	0	0	168	145	0	No	0	No	Yes	Yes	No	No	Yes	Yes	never/rarely	I treat until the animal looks better	never/rarely	never/rarely	never/rarely	agreenordisagree	agree	agree	agree	agree	agree	agree	No
49	male	Yes	26	1	0	0	107	804	9	No	1	No	No	Yes	No	No	No	Yes	never/rarely	I know the number of days and don�t use agrovet/vet or bottle	sometimes	never/rarely	sometimes	agreenordisagree	agreenordisagree	agree	agreenordisagree	stronglyagree	stronglyagree	stronglyagree	No
49	male	No	20	1	0	0	144	146	1	No	0	No	No	Yes	No	No	Yes	Yes	sometimes	I treat until the animal looks better	sometimes	sometimes	sometimes	agree	agree	agree	agree	agree	agree	agree	No
49	male	Yes	7	0	1	0	290	642	1	No	1	No	No	No	No	Yes	No	Yes	never/rarely	I treat until the animal looks better	almost always	never/rarely	almost always	stronglyagree	agree	stronglyagree	agreenordisagree	stronglyagree	agreenordisagree	disagree	No
51	male	Yes	3	0	0	1	210	206	4	No	1	No	Yes	No	Yes	No	No	No	sometimes	The number of days it says on bottle	never/rarely	never/rarely	never/rarely	disagree	agree	agree	agree	stronglyagree	stronglyagree	agree	No
53	male	Yes	10	0	0	1	100	290	0	No	1	No	No	Yes	Yes	No	No	Yes	never/rarely	The number of days the agrovet/vet told me	never/rarely	never/rarely	almost always	stronglyagree	stronglyagree	agree	stronglyagree	stronglyagree	stronglyagree	agreenordisagree	No
53	male	Yes	20	0	1	0	152	100	6	Yes	0	No	No	No	No	No	No	No	never/rarely	The number of days it says on bottle	never/rarely	never/rarely	almost always	stronglyagree	agree	agree	stronglyagree	stronglyagree	stronglyagree	stronglyagree	No
53	male	Yes	10	1	0	0	200	100	7	Yes	1	Yes	Yes	No	No	No	No	Yes	almost always	The number of days the agrovet/vet told me	sometimes	never/rarely	almost always	stronglyagree	agree	stronglyagree	stronglyagree	dontknow	stronglyagree	Stronglydisagree	2
54	male	Yes	15	0	1	0	306	161	2	No	1	Yes	No	Yes	Yes	Yes	No	Yes	almost always	The number of days it says on bottle	almost always	never/rarely	almost always	stronglyagree	agree	Stronglydisagree	stronglyagree	Stronglydisagree	stronglyagree	Stronglydisagree	No
54	male	Yes	14	1	0	0	366	703	0	No	1	No	No	Yes	No	No	Yes	Yes	never/rarely	The number of days it says on bottle	almost always	never/rarely	almost always	agreenordisagree	disagree	agreenordisagree	agreenordisagree	disagree	Stronglydisagree	agree	No
54	male	Yes	17	0	1	0	860	312	10	No	1	No	No	Yes	No	Yes	No	No	sometimes	I treat until the animal looks better	never/rarely	sometimes	never/rarely	disagree	stronglyagree	stronglyagree	stronglyagree	agreenordisagree	agree	disagree	No
56	male	Yes	4	1	0	0	360	907	4	No	1	No	No	No	No	Yes	Yes	Yes	sometimes	I treat until the animal looks better	sometimes	never/rarely	sometimes	stronglyagree	stronglyagree	stronglyagree	stronglyagree	agree	agree	disagree	No
58	male	Yes	30	0	1	0	460	341	10	No	1	Yes	No	No	Yes	No	No	No	never/rarely	The number of days the agrovet/vet told me	sometimes	never/rarely	never/rarely	agreenordisagree	agreenordisagree	agree	agree	agreenordisagree	agree	agree	No
58	male	Yes	18	1	0	0	552	312	0	No	1	No	No	Yes	Yes	Yes	Yes	Yes	never/rarely	The number of days it says on bottle	sometimes	never/rarely	never/rarely	stronglyagree	disagree	stronglyagree	stronglyagree	agree	stronglyagree	disagree	No
58	male	Yes	20	1	0	0	935	178	0	No	1	No	No	Yes	Yes	Yes	No	No	almost always	I know the number of days and don�t use agrovet/vet or bottle	never/rarely	never/rarely	never/rarely	Stronglydisagree	disagree	Stronglydisagree	stronglyagree	stronglyagree	agreenordisagree	Stronglydisagree	No
60	male	Yes	28	0	0	1	130	212	2	No	1	No	No	Yes	No	Yes	Yes	Yes	never/rarely	I treat until the animal looks better	sometimes	never/rarely	sometimes	stronglyagree	stronglyagree	agree	agreenordisagree	agreenordisagree	agreenordisagree	disagree	No
62	male	Yes	7	0	1	0	200	112	12	No	1	Yes	No	Yes	No	No	No	No	never/rarely	I treat until the animal looks better	sometimes	sometimes	never/rarely	agree	agreenordisagree	agree	agree	agree	agree	agree	No
63	male	Yes	50	1	0	0	550	400	15	No	1	No	No	No	No	No	No	No	never/rarely	The number of days it says on bottle	never/rarely	never/rarely	sometimes	agree	agreenordisagree	agree	agreenordisagree	agree	stronglyagree	disagree	No
65	male	Yes	5	1	0	0	230	324	8	No	1	No	No	Yes	No	Yes	Yes	Yes	almost always	I treat until the animal looks better	never/rarely	never/rarely	almost always	stronglyagree	agreenordisagree	stronglyagree	agree	agreenordisagree	agreenordisagree	disagree	No
68	male	Yes	4	1	0	0	103	140	5	No	0	No	No	No	No	Yes	No	No	never/rarely	The number of days the agrovet/vet told me	never/rarely	never/rarely	never/rarely	agreenordisagree	agreenordisagree	agree	agreenordisagree	agreenordisagree	agree	agree	No
68	male	Yes	10	1	0	0	165	200	5	No	1	Yes	No	Yes	No	No	No	No	never/rarely	The number of days the agrovet/vet told me	never/rarely	never/rarely	sometimes	agree	agree	agree	agreenordisagree	agree	stronglyagree	disagree	No
68	male	Yes	46	1	0	0	202	250	3	Yes	0	Yes	Yes	Yes	No	Yes	No	No	never/rarely	I treat until the animal looks better	never/rarely	never/rarely	never/rarely	stronglyagree	agreenordisagree	agree	agree	agree	agreenordisagree	agreenordisagree	No
68	male	Yes	41	1	0	0	475	245	11	No	1	No	No	No	Yes	No	No	No	almost always	The number of days it says on bottle	never/rarely	never/rarely	almost always	agree	disagree	stronglyagree	stronglyagree	stronglyagree	stronglyagree	stronglyagree	No
72	male	Yes	40	1	0	0	200	708	3	No	0	No	No	No	No	No	No	No	sometimes	I treat until the animal looks better	never/rarely	never/rarely	never/rarely	agree	agree	agree	agree	agree	agree	agree	No
73	male	Yes	14	1	0	0	184	300	8	No	1	Yes	No	No	No	No	No	No	almost always	I know the number of days and don�t use agrovet/vet or bottle	almost always	sometimes	almost always	stronglyagree	agreenordisagree	stronglyagree	stronglyagree	disagree	agree	disagree	No
75	male	Yes	25	1	0	0	250	402	4	No	1	No	No	No	No	No	No	Yes	never/rarely	I treat until the animal looks better	never/rarely	never/rarely	sometimes	stronglyagree	stronglyagree	agree	agree	agree	agreenordisagree	disagree	No
78	male	Yes	16	0	1	0	215	430	8	Yes	1	Yes	No	No	Yes	Yes	No	Yes	never/rarely	I treat until the animal looks better	never/rarely	never/rarely	almost always	agree	disagree	stronglyagree	stronglyagree	agreenordisagree	agree	Stronglydisagree	No
78	male	No	14	1	0	0	430	850	11	No	1	No	No	No	Yes	Yes	Yes	Yes	never/rarely	The number of days it says on bottle	never/rarely	never/rarely	almost always	stronglyagree	Stronglydisagree	stronglyagree	stronglyagree	stronglyagree	stronglyagree	Stronglydisagree	No
33	male	Yes	7	0	1	0	300	5405	7	No	1	No	No	No	No	Yes	No	Yes	almost always	I treat until the animal looks better	never/rarely	never/rarely	sometimes	stronglyagree	agree	stronglyagree	stronglyagree	stronglyagree	agreenordisagree	Stronglydisagree	No
42	male	Yes	9	1	0	0	950	1200	8	No	1	No	No	No	No	Yes	No	Yes	never/rarely	The number of days it says on bottle	never/rarely	never/rarely	never/rarely	Stronglydisagree	agreenordisagree	agree	agree	disagree	stronglyagree	agreenordisagree	No
63	male	Yes	11	1	0	0	920	1000	5	No	1	No	No	No	Yes	No	Yes	Yes	never/rarely	The number of days it says on bottle	almost always	never/rarely	almost always	stronglyagree	agree	agreenordisagree	stronglyagree	disagree	agree	disagree	No
65	male	Yes	6	0	1	0	1600	100	6	No	0	No	Yes	No	No	No	No	No	sometimes	I treat until the animal looks better	sometimes	sometimes	almost always	agree	agree	agree	agree	agreenordisagree	agree	agree	No
68	male	Yes	4	1	0	0	220	1450	2	No	1	No	No	No	Yes	No	No	No	never/rarely	The number of days it says on bottle	almost always	never/rarely	almost always	Stronglydisagree	disagree	disagree	stronglyagree	agreenordisagree	agreenordisagree	Stronglydisagree	No
78	male	Yes	20	1	0	0	1102	614	10	No	1	No	No	No	No	Yes	No	No	never/rarely	The number of days the agrovet/vet told me	almost always	never/rarely	almost always	stronglyagree	agreenordisagree	agreenordisagree	agreenordisagree	agreenordisagree	agreenordisagree	agreenordisagree	No
54	male	Yes	5	0	1	0	1310	1200	20	No	1	No	No	No	Yes	Yes	Yes	Yes	almost always	I treat until the animal looks better	sometimes	never/rarely	almost always	stronglyagree	agree	agree	stronglyagree	agreenordisagree	stronglyagree	disagree	No
66	male	Yes	18	0	1	0	1300	2000	3	No	1	No	No	No	No	Yes	Yes	Yes	never/rarely	I know the number of days and don�t use agrovet/vet or bottle	never/rarely	never/rarely	sometimes	agree	stronglyagree	agree	stronglyagree	agreenordisagree	stronglyagree	agreenordisagree	No
